# Supplementary material for: Outbreak of NDM-5-Producing Proteus mirabilis During the COVID-19 Pandemic in an Argentine Hospital
Source: Antibiotics (Basel). 2025 May 29;14(6):557. doi: 10.3390/antibiotics14060557 (PMC12189985; doi:10.3390/antibiotics14060557)
Supplement: Supplementary file 1 [file antibiotics-14-00557-s001.zip]

Archive with 1 entries (1 files):
- antibiotics-3611648-supplementary.pdf
